# Supplementary material for: PGPB Bacillus Megaterium AFI1 and Paenibacillus Nicotianae AFI2 Improve Nutrient Uptake and Stimulate Adaptation of Wheat Under Nickel Exposure
Source: Int J Mol Sci. 2026 Jun 2;27(11):5041. doi: 10.3390/ijms27115041 (PMC13256199; doi:10.3390/ijms27115041)
Supplement: Supplementary file 1 [file ijms-27-05041-s001.zip]

Archive with 1 entries (1 files):
- ijms-4318151-supplementary.pdf
